# Supplementary material for: Bridging Locomotion and Manipulation Using Reconfigurable Robotic Limbs via Reinforcement Learning
Source: Biomimetics (Basel). 2023 Aug 14;8(4):364. doi: 10.3390/biomimetics8040364 (PMC10452096; doi:10.3390/biomimetics8040364)
Supplement: Supplementary file 1 [file biomimetics-08-00364-s001.zip]

Archive with 1 entries (1 files):
- biomimetics-2549737-supplementary.mp4
